# Supplementary material for: Rational Design of Deep Eutectic Solvent-Mediated MOF-Based Membranes for the Recovery of Pb(II) and Cr(III) Ions Toward a Circular Economy
Source: Membranes (Basel). 2026 Jun 10;16(6):205. doi: 10.3390/membranes16060205 (PMC13302844; doi:10.3390/membranes16060205)
Supplement: Supplementary file 1 [file membranes-16-00205-s001.zip]

Archive with 1 entries (1 files):
- membranes-4179249-supplementary.pdf
